# Supplementary material for: What Is the Exact Contribution of PITX1 and TBX4 Genes in Clubfoot Development? An Italian Study
Source: Genes (Basel). 2022 Oct 27;13(11):1958. doi: 10.3390/genes13111958 (PMC9690101; doi:10.3390/genes13111958)
Supplement: Supplementary file 1 [file genes-13-01958-s001.zip]

Archive with 1 entries (1 files):
- genes-1942838-supplementary.pdf
